# Supplementary material for: Plasma Neurofilament Light Chain and Phosphorylated Tau Are Elevated in Myotonic Dystrophy Type 1
Source: J Clin Med. 2025 Nov 19;14(22):8197. doi: 10.3390/jcm14228197 (PMC12653599; doi:10.3390/jcm14228197)
Supplement: Supplementary file 1 [file jcm-14-08197-s001.zip]

Archive with 1 entries (1 files):
- jcm-3901664-supplementary.pdf
